# Supplementary material for: Deep learning models for predicting the survival of patients with hepatocellular carcinoma based on a surveillance, epidemiology, and end results (SEER) database analysis
Source: Sci Rep. 2024 Jun 9;14:13232. doi: 10.1038/s41598-024-63531-9 (PMC11163004; doi:10.1038/s41598-024-63531-9)
Supplement: Supplementary file 2 — Supplementary Information 2. [file 41598_2024_63531_MOESM2_ESM.xlsx]

## Sheet: Sheet1
eTable 1 Univariate and multivariate Cox regression analyses of all characteristics
	Overall	Univariate Cox			Multivariate Cox
Characteristic	N = 2,1971	HR2	95% CI2	p-value	HR2	95% CI2	p-value
Age				<0.001			<0.001
≤ 66	1,548 (70%)	—	—		—	—
> 66, ≤ 77	505 (23%)	1.32	1.16, 1.49		1.22	1.07, 1.39
> 77	144 (6.6%)	2.23	1.85, 2.69		1.67	1.37, 2.04
Gender				0.011			0.12
Female	491 (22%)	—	—		—	—
Male	1,706 (78%)	1.19	1.04, 1.36		1.12	0.97, 1.28
Race				<0.001			0.082
American Indian/Alaska Native	36 (1.6%)	—	—		—	—
Asian or Pacific Islander	478 (22%)	0.71	0.47, 1.08		1.36	0.88, 2.10
Black	228 (10%)	1.05	0.68, 1.62		1.64	1.05, 2.56
White	1,455 (66%)	0.91	0.61, 1.36		1.47	0.97, 2.24
Marital_status				<0.001			<0.001
Married	1,319 (60%)	—	—		—	—
Other	878 (40%)	1.38	1.24, 1.54		1.27	1.13, 1.42
Histological_type				<0.001			0.002
8170	2,154 (98%)	—	—		—	—
8171	2 (<0.1%)	1.94	0.49, 7.78		3.26	0.79, 13.5
8172	3 (0.1%)	0	0.00, Inf		0	0.00, Inf
8173	3 (0.1%)	27.5	8.77, 86.3		7.91	2.46, 25.5
8174	34 (1.5%)	1.25	0.84, 1.88		1.55	1.02, 2.35
8175	1 (<0.1%)	4.97	0.70, 35.4		6.37	0.88, 46.1
Grade				<0.001			<0.001
Moderately differentiated; Grade II	1,104 (50%)	—	—		—	—
Poorly differentiated; Grade III	402 (18%)	1.55	1.35, 1.79		1.32	1.14, 1.54
Undifferentiated; anaplastic; Grade IV	22 (1.0%)	1.86	1.17, 2.98		1.36	0.84, 2.19
Well differentiated; Grade I	669 (30%)	0.95	0.84, 1.08		0.81	0.71, 0.92
Stage				<0.001			<0.001
I	1,054 (48%)	—	—		—	—
II	642 (29%)	1.23	1.08, 1.41		1.53	0.85, 2.73
III	344 (16%)	3.26	2.83, 3.77		2.2	1.34, 3.61
IV	157 (7.1%)	5.59	4.64, 6.74		3.33	1.79, 6.16
T				<0.001			<0.001
T1	1,079 (49%)	—	—		—	—
T2	677 (31%)	1.25	1.10, 1.43		0.85	0.49, 1.50
T3a	260 (12%)	2.98	2.54, 3.49		0.79	0.48, 1.28
T3b	124 (5.6%)	5.24	4.27, 6.43		1.33	0.80, 2.19
T4	57 (2.6%)	4.64	3.51, 6.13		1.3	0.75, 2.25
N				<0.001			0.083
N0	2,114 (96%)	—	—		—	—
N1	83 (3.8%)	3.55	2.81, 4.49		0.67	0.42, 1.06
M				<0.001			0.89
M0	2,090 (95%)	—	—		—	—
M1	107 (4.9%)	4.53	3.68, 5.56		1.04	0.64, 1.67
AFP				<0.001			0.05
Negative/normal; within normal limits	753 (34%)	—	—		—	—
Positive/elevated	1,444 (66%)	1.39	1.23, 1.56		1.13	1.00, 1.28
Fibrosis_score				0.063			0.004
Ishak 0-4; No to moderate fibrosis; METAVIR F0-F3; Batt-Ludwig 0-3	665 (30%)	—	—		—	—
Ishak 5-6; Advanced/severe fibrosis; METAVIR F4; Batt-Ludwig 4; Cirrhosis	1,532 (70%)	1.12	0.99, 1.26		1.21	1.06, 1.38
Number_of_tumors				0.013			0.046
1	2,012 (92%)	—	—		—	—
> 1	185 (8.4%)	0.78	0.64, 0.96		0.82	0.67, 1.00
Tumor_size				<0.001			<0.001
≤ 62 mm	1,629 (74%)	—	—		—	—
> 62 mm	568 (26%)	2.28	2.04, 2.56		1.74	1.50, 2.01
Surgery				<0.001			<0.001
Lobectomy	704 (32%)	—	—		—	—
Local tumor destruction	311 (14%)	1.91	1.59, 2.30		2.32	1.92, 2.81
No	753 (34%)	4.8	4.15, 5.54		4.25	3.61, 4.99
Wedge or segmental resection	429 (20%)	1.32	1.10, 1.58		1.29	1.07, 1.56
Radiotherapy	46 (2.1%)			0.58			0.31
No		—	—		—	—
Yes		1.11	0.77, 1.62		1.23	0.83, 1.82
Chemotherapy				<0.001			0.005
No/Unknown	1,352 (62%)	—	—		—	—
Yes	845 (38%)	1.52	1.37, 1.70		0.84	0.74, 0.95
Survival_months	45 (34)
Status	1,327 (60%)
1n (%); Mean (SD)
2HR = Hazard Ratio, CI = Confidence Interval
